# Supplementary material for: Assessment of Megadenus holothuricola Rosén, 1910 (Eulimidae), an endoparasite of Holothuria mexicana Ludwig, 1875 (Holothuriidae) in the southern Gulf of Mexico and the description a new species
Source: Zookeys. 2021 Feb 11;1016:49–61. doi: 10.3897/zookeys.1016.55071 (PMC7892531; doi:10.3897/zookeys.1016.55071)
Supplement: XML Treatment for Megadenus [file zookeys.1016.55071-treatment1.xml]

<!DOCTYPE tp:taxon-treatment
  PUBLIC "-//TaxonX//DTD Taxonomic Treatment Publishing DTD v0 20100105//EN" "tax-treatment-NSO.dtd">
<tp:taxon-treatment xmlns:tp="http://www.plazi.org/taxpub"><tp:treatment-meta><kwd-group><label>Taxon classification</label><kwd><named-content xmlns:xlink="http://www.w3.org/1999/xlink" content-type="kingdom">Animalia</named-content></kwd><kwd><named-content xmlns:xlink="http://www.w3.org/1999/xlink" content-type="order">Littorinimorpha</named-content></kwd><kwd><named-content xmlns:xlink="http://www.w3.org/1999/xlink" content-type="family">Eulimidae</named-content></kwd></kwd-group><mixed-citation publication-type="journal"><person-group><name><surname>González-Vallejo</surname><given-names>Norma Emilia</given-names></name><name><surname>Amador-Carrillo</surname><given-names>Stephanie</given-names></name></person-group><article-title>Assessment of <italic><tp:taxon-name><tp:taxon-name-part taxon-name-part-type="genus" reg="Megadenus">Megadenus</tp:taxon-name-part> <tp:taxon-name-part taxon-name-part-type="species" reg="holothuricola">holothuricola</tp:taxon-name-part></tp:taxon-name></italic> Rosén, 1910 (<tp:taxon-name><tp:taxon-name-part taxon-name-part-type="family">Eulimidae</tp:taxon-name-part></tp:taxon-name>), an endoparasite of <italic><tp:taxon-name><tp:taxon-name-part taxon-name-part-type="genus" reg="Holothuria">Holothuria</tp:taxon-name-part> <tp:taxon-name-part taxon-name-part-type="species" reg="mexicana">mexicana</tp:taxon-name-part></tp:taxon-name></italic> Ludwig, 1875 (<tp:taxon-name><tp:taxon-name-part taxon-name-part-type="family">Holothuriidae</tp:taxon-name-part></tp:taxon-name>) in the southern Gulf of Mexico and the description a new species</article-title><source>Zookeys</source><day>11</day><month>2</month><year>2021</year><volume>1016</volume><fpage>49</fpage><lpage>61</lpage><pub-id pub-id-type="doi">10.3897/zookeys.1016.55071</pub-id></mixed-citation></tp:treatment-meta><tp:nomenclature><label>Genus</label><tp:taxon-name><object-id xmlns:xlink="http://www.w3.org/1999/xlink" content-type="arpha" xlink:type="simple">406FF038-AE8A-5ACD-8F5C-1A7A658D98D9</object-id>
                <tp:taxon-name-part taxon-name-part-type="genus" reg="Megadenus">Megadenus</tp:taxon-name-part>
              </tp:taxon-name><tp:taxon-authority>Rosén, 1910</tp:taxon-authority></tp:nomenclature><tp:treatment-sec sec-type="type species" id="SECID0EIMAE"><title>Type species.</title><p><italic><tp:taxon-name><tp:taxon-name-part taxon-name-part-type="genus" reg="Megadenus">Megadenus</tp:taxon-name-part> <tp:taxon-name-part taxon-name-part-type="species" reg="holothuricola">holothuricola</tp:taxon-name-part></tp:taxon-name></italic> Rosén, 1910:18 by monotypy.</p></tp:treatment-sec><tp:treatment-sec sec-type="diagnosis" id="SECID0EZMAE"><title>Diagnosis.</title><p>Shell conical to globular, translucent, colorless, sculpture of fine axial striae. Pseudopallium covers the shell or not; proboscis large or short forming a thick contracted disc; large pedal gland (<xref ref-type="bibr" rid="B17">Rosén 1910</xref>; <xref ref-type="bibr" rid="B14">Humphreys and Lützen 1972</xref>).</p></tp:treatment-sec><tp:treatment-sec sec-type="remarks" id="SECID0EHNAE"><title>Remarks.</title><p><italic><tp:taxon-name><tp:taxon-name-part taxon-name-part-type="genus" reg="Megadenus">Megadenus</tp:taxon-name-part></tp:taxon-name></italic> species are found in shallow waters in tropical or subtropical regions, especially as endoparasites of <tp:taxon-name><tp:taxon-name-part taxon-name-part-type="order">Aspidochirotida</tp:taxon-name-part></tp:taxon-name> (<tp:taxon-name><tp:taxon-name-part taxon-name-part-type="phylum">Echinodermata</tp:taxon-name-part></tp:taxon-name>, <tp:taxon-name><tp:taxon-name-part taxon-name-part-type="class">Holothuroidea</tp:taxon-name-part></tp:taxon-name>); usually they live in the cloacal chamber or attached to the respiratory tree. <italic><tp:taxon-name><tp:taxon-name-part taxon-name-part-type="genus" reg="Megadenus">Megadenus</tp:taxon-name-part> <tp:taxon-name-part taxon-name-part-type="species" reg="oneirophantae">oneirophantae</tp:taxon-name-part></tp:taxon-name></italic> Bouchet &amp; Lützen, 1980 is the only abyssal species (4796 m). <xref ref-type="bibr" rid="B22">Warén (1984)</xref> defined <italic><tp:taxon-name><tp:taxon-name-part taxon-name-part-type="genus" reg="Megadenus">Megadenus</tp:taxon-name-part></tp:taxon-name></italic> as “shell fragile, globular, and at least lower part is covered by a big pseudopallium, has separate sexes, with smaller males and the animals live in the cloaca of holothurians.” He also indicated there was no type material.</p></tp:treatment-sec><ref-list><ref id="B17"><mixed-citation xmlns:xlink="http://www.w3.org/1999/xlink" xlink:type="simple"><person-group><name name-style="western"><surname>Rosén</surname><given-names>N</given-names></name></person-group> (<year>1910</year>) <article-title>Zur Kenntnis der parasitischen Schnecken.</article-title><source>Lunds Universitets Arsskrift</source><volume>6</volume>(<issue>4</issue>): <fpage>1</fpage>–<lpage>67</lpage>. [+4 pls]</mixed-citation></ref><ref id="B14"><mixed-citation xmlns:xlink="http://www.w3.org/1999/xlink" xlink:type="simple"><person-group><name name-style="western"><surname>Humphreys</surname><given-names>WF</given-names></name><name name-style="western"><surname>Lützen</surname><given-names>J</given-names></name></person-group> (<year>1972</year>) <article-title>Studies on parasitic gastropods from echinoderms 1. On the structure and biology of the parasitic gastropod <italic><tp:taxon-name><tp:taxon-name-part taxon-name-part-type="genus">Megadenus</tp:taxon-name-part> <tp:taxon-name-part taxon-name-part-type="species">cantharelloides</tp:taxon-name-part></tp:taxon-name></italic> n. sp. with comparisons on <italic><tp:taxon-name><tp:taxon-name-part taxon-name-part-type="genus">Paramegadenus</tp:taxon-name-part></tp:taxon-name></italic> n. g.</article-title><source>Det Kongelliage Danske Videnskabernes Selskab Biologiske Skrifter</source><volume>19</volume>: <fpage>1</fpage>–<lpage>27</lpage>. [pls 1–4]</mixed-citation></ref><ref id="B22"><mixed-citation xmlns:xlink="http://www.w3.org/1999/xlink" xlink:type="simple"><person-group><name name-style="western"><surname>Warén</surname><given-names>A</given-names></name></person-group> (<year>1984</year>) <article-title>A generic revision of the family <tp:taxon-name><tp:taxon-name-part taxon-name-part-type="family">Eulimidae</tp:taxon-name-part></tp:taxon-name> (<tp:taxon-name><tp:taxon-name-part taxon-name-part-type="class">Gastropoda</tp:taxon-name-part></tp:taxon-name>, <tp:taxon-name><tp:taxon-name-part taxon-name-part-type="subclass">Prosobranchia</tp:taxon-name-part></tp:taxon-name>).</article-title><source>Journal of Molluscan Studies, Supplement</source><volume>13</volume>: <fpage>1</fpage>–<lpage>96</lpage>. <ext-link xlink:type="simple" ext-link-type="doi" xlink:href="10.1093/mollus/49.Supplement_13.1">https://doi.org/10.1093/mollus/49.Supplement_13.1</ext-link></mixed-citation></ref></ref-list></tp:taxon-treatment>
