# Supplementary material for: Assessment of Megadenus holothuricola Rosén, 1910 (Eulimidae), an endoparasite of Holothuria mexicana Ludwig, 1875 (Holothuriidae) in the southern Gulf of Mexico and the description a new species
Source: Zookeys. 2021 Feb 11;1016:49–61. doi: 10.3897/zookeys.1016.55071 (PMC7892531; doi:10.3897/zookeys.1016.55071)
Supplement: XML Treatment for Megadenus smithi [file zookeys.1016.55071-treatment3.xml]

<!DOCTYPE tp:taxon-treatment
  PUBLIC "-//TaxonX//DTD Taxonomic Treatment Publishing DTD v0 20100105//EN" "tax-treatment-NSO.dtd">
<tp:taxon-treatment xmlns:tp="http://www.plazi.org/taxpub"><tp:treatment-meta><kwd-group><label>Taxon classification</label><kwd><named-content xmlns:xlink="http://www.w3.org/1999/xlink" content-type="kingdom">Animalia</named-content></kwd><kwd><named-content xmlns:xlink="http://www.w3.org/1999/xlink" content-type="order">Littorinimorpha</named-content></kwd><kwd><named-content xmlns:xlink="http://www.w3.org/1999/xlink" content-type="family">Eulimidae</named-content></kwd></kwd-group><mixed-citation publication-type="journal"><person-group><name><surname>González-Vallejo</surname><given-names>Norma Emilia</given-names></name><name><surname>Amador-Carrillo</surname><given-names>Stephanie</given-names></name></person-group><article-title>Assessment of <italic><tp:taxon-name><tp:taxon-name-part taxon-name-part-type="genus" reg="Megadenus">Megadenus</tp:taxon-name-part> <tp:taxon-name-part taxon-name-part-type="species" reg="holothuricola">holothuricola</tp:taxon-name-part></tp:taxon-name></italic> Rosén, 1910 (<tp:taxon-name><tp:taxon-name-part taxon-name-part-type="family">Eulimidae</tp:taxon-name-part></tp:taxon-name>), an endoparasite of <italic><tp:taxon-name><tp:taxon-name-part taxon-name-part-type="genus" reg="Holothuria">Holothuria</tp:taxon-name-part> <tp:taxon-name-part taxon-name-part-type="species" reg="mexicana">mexicana</tp:taxon-name-part></tp:taxon-name></italic> Ludwig, 1875 (<tp:taxon-name><tp:taxon-name-part taxon-name-part-type="family">Holothuriidae</tp:taxon-name-part></tp:taxon-name>) in the southern Gulf of Mexico and the description a new species</article-title><source>Zookeys</source><day>11</day><month>2</month><year>2021</year><volume>1016</volume><fpage>49</fpage><lpage>61</lpage><pub-id pub-id-type="doi">10.3897/zookeys.1016.55071</pub-id></mixed-citation></tp:treatment-meta><tp:nomenclature><tp:taxon-name><object-id xmlns:xlink="http://www.w3.org/1999/xlink" content-type="arpha" xlink:type="simple">E422A224-21B4-5007-BB16-5FE591C3ED61</object-id>
                <tp:taxon-name-part taxon-name-part-type="genus" reg="Megadenus">Megadenus</tp:taxon-name-part>
                <tp:taxon-name-part taxon-name-part-type="species" reg="smithi">smithi</tp:taxon-name-part>
                <object-id xmlns:xlink="http://www.w3.org/1999/xlink" content-type="zoobank" xlink:type="simple">http://zoobank.org/B1F27E92-096F-4D99-8697-EBA5F1CDD2B2</object-id>
              </tp:taxon-name><tp:taxon-status xmlns:xlink="http://www.w3.org/1999/xlink" xlink:type="simple">sp. nov.</tp:taxon-status><xref ref-type="fig" rid="F3">Fig. 3A–D</xref></tp:nomenclature><tp:treatment-sec sec-type="type material" id="SECID0ERXAE"><title>Type material.</title><p><bold><italic>Holotype</italic></bold> (<named-content xmlns:xlink="http://www.w3.org/1999/xlink" content-type="dwc:institutional_code" xlink:type="simple">ECOSUR</named-content>-0234) female; paratypes (<named-content xmlns:xlink="http://www.w3.org/1999/xlink" content-type="dwc:institutional_code" xlink:type="simple">ECOSUR</named-content>-0235) two males, one juvenile from the type locality found attached in the cloacal chamber of <tp:taxon-name><tp:taxon-name-part taxon-name-part-type="genus" reg="Holothuria">Holothuria</tp:taxon-name-part> (<tp:taxon-name-part taxon-name-part-type="subgenus" reg="Halodeima">Halodeima</tp:taxon-name-part>) <tp:taxon-name-part taxon-name-part-type="species" reg="atra">atra</tp:taxon-name-part></tp:taxon-name> Jaeger, 1833 collected on 11 September 2011 by J Smith.</p></tp:treatment-sec><tp:treatment-sec sec-type="type locality" id="SECID0EUYAE"><title>Type locality.</title><p>Palmyra Atoll, Central Pacific Ocean, shallow water in reef lagoon.</p></tp:treatment-sec><tp:treatment-sec sec-type="etymology" id="SECID0EZYAE"><title>Etymology.</title><p>This species is being named after the collector Mr. J. Smith, as a means of recognition, for his sampling efforts.</p></tp:treatment-sec><tp:treatment-sec sec-type="distribution" id="SECID0E5YAE"><title>Distribution.</title><p>Known only from the type locality.</p></tp:treatment-sec><tp:treatment-sec sec-type="diagnosis" id="SECID0EDZAE"><title>Diagnosis.</title><p>Female shell globose to conical, transparent, fragile, glassy, colorless, fine incremental axial stria; apex mucronate glassy white not tilt; proboscis slightly dark; large pedal gland.</p></tp:treatment-sec><tp:treatment-sec sec-type="description" id="SECID0EIZAE"><title>Description.</title><p><bold><italic>Shell</italic></bold> globose, translucent, thin, fragile, colorless, smooth sculpture, with fine axial striae, several growth scars of earlier outer lip positions are irregularly spaced, suture impressed. Adult shell 6.5 mm long; 4.0 mm wide; body whorl 4.5 mm long (holotype Fig. <xref ref-type="fig" rid="F3">3A</xref>). Teleoconch 5.5 convex whorls, three flat, small post-larval whorls, the penultimate whorl 1.0 mm. Aperture broad, inner lip smooth, concave at base, outer lip simple, slightly curved in most protruding part. Protoconch mucronate, two whorls, glassy white, no operculum or periostracum; sexually dimorphic, male with a penis behind the eye, female is 30% larger than male (Fig. <xref ref-type="fig" rid="F3">3B</xref>).</p><p><bold><italic>Soft tissues</italic></bold> pale cream with reddish pigmentation, seen through transparent shell. Pseudopallium cauldron-shaped in sub-adults arising from the aperture and covering large part of shell, or short mantle folds not covering female shells, smooth. When skin was removed, a thick, rounded pedal gland was visible in the aperture (Fig. <xref ref-type="fig" rid="F3">3C</xref>). Head with a pair of thick long tentacles and black eyes; penis large, placed behind right eye in males. <tp:taxon-name><tp:taxon-name-part taxon-name-part-type="genus" reg="Proboscis">Proboscis</tp:taxon-name-part></tp:taxon-name> slightly dark colored, retractile, separate from the pseudopallium by a deep constriction. <tp:taxon-name><tp:taxon-name-part taxon-name-part-type="genus" reg="Proboscis">Proboscis</tp:taxon-name-part></tp:taxon-name> skin slightly contracted after fixation, forming a thick disc with the mouth distally (Fig. <xref ref-type="fig" rid="F3">3D</xref>), almost as long as whole specimen. No egg capsules or juveniles were found.</p></tp:treatment-sec><tp:treatment-sec sec-type="remarks" id="SECID0EW1AE"><title>Remarks.</title><p>The new species shares several shell and morphological traits with the other five congeneric species. A comparison of the most important structures, almost all based on the literature, is provided in Table <xref ref-type="table" rid="T1">1</xref>. <italic><tp:taxon-name><tp:taxon-name-part taxon-name-part-type="genus" reg="Megadenus">Megadenus</tp:taxon-name-part> <tp:taxon-name-part taxon-name-part-type="species" reg="smithi">smithi</tp:taxon-name-part></tp:taxon-name></italic> sp. nov. resembles <italic><tp:taxon-name><tp:taxon-name-part taxon-name-part-type="genus" reg="Megadenus">M.</tp:taxon-name-part> <tp:taxon-name-part taxon-name-part-type="species" reg="voeltzkowi">voeltzkowi</tp:taxon-name-part></tp:taxon-name></italic> because both have a tall shell (6.5 mm), a swollen and more convex penultimate whorl than <italic><tp:taxon-name><tp:taxon-name-part taxon-name-part-type="genus" reg="Megadenus">M.</tp:taxon-name-part> <tp:taxon-name-part taxon-name-part-type="species" reg="holothuricola">holothuricola</tp:taxon-name-part></tp:taxon-name></italic> and <italic><tp:taxon-name><tp:taxon-name-part taxon-name-part-type="genus" reg="Megadenus">M.</tp:taxon-name-part> <tp:taxon-name-part taxon-name-part-type="species" reg="atrae">atrae</tp:taxon-name-part></tp:taxon-name></italic>. The protoconch in <italic><tp:taxon-name><tp:taxon-name-part taxon-name-part-type="genus" reg="Megadenus">M.</tp:taxon-name-part> <tp:taxon-name-part taxon-name-part-type="species" reg="holothuricola">holothuricola</tp:taxon-name-part></tp:taxon-name></italic> is transparent, 1.5 whorls, and is slightly wider than high, while in <italic><tp:taxon-name><tp:taxon-name-part taxon-name-part-type="genus" reg="Megadenus">M.</tp:taxon-name-part> <tp:taxon-name-part taxon-name-part-type="species" reg="smithi">smithi</tp:taxon-name-part></tp:taxon-name></italic> sp. nov. it is two whorls higher than wide much like in <italic><tp:taxon-name><tp:taxon-name-part taxon-name-part-type="genus" reg="Megadenus">M.</tp:taxon-name-part> <tp:taxon-name-part taxon-name-part-type="species" reg="cantharelloides">cantharelloides</tp:taxon-name-part></tp:taxon-name></italic>, <italic><tp:taxon-name><tp:taxon-name-part taxon-name-part-type="genus" reg="Megadenus">M.</tp:taxon-name-part> <tp:taxon-name-part taxon-name-part-type="species" reg="voeltzkowi">voeltzkowi</tp:taxon-name-part></tp:taxon-name></italic>, and <italic><tp:taxon-name><tp:taxon-name-part taxon-name-part-type="genus" reg="Megadenus">M.</tp:taxon-name-part> <tp:taxon-name-part taxon-name-part-type="species" reg="atrae">atrae</tp:taxon-name-part></tp:taxon-name></italic>. However, the latter has a slightly tilted protoconch axis. <italic><tp:taxon-name><tp:taxon-name-part taxon-name-part-type="genus" reg="Megadenus">Megadenus</tp:taxon-name-part> <tp:taxon-name-part taxon-name-part-type="species" reg="oneirophantae">oneirophantae</tp:taxon-name-part></tp:taxon-name></italic> has a long thin proboscis, the pseudopallium is missing, and the species exhibits a marked sexual dimorphism with a dwarf male.</p><fig id="F3" position="float" orientation="portrait"><object-id xmlns:xlink="http://www.w3.org/1999/xlink" content-type="doi" xlink:type="simple">10.3897/zookeys.1016.55071.figure3</object-id><object-id xmlns:xlink="http://www.w3.org/1999/xlink" content-type="arpha" xlink:type="simple">C554CBFF-F5B7-5728-9359-3712A8D7F20D</object-id><label>Figure 3.</label><caption><p><italic><tp:taxon-name><tp:taxon-name-part taxon-name-part-type="genus" reg="Megadenus">Megadenus</tp:taxon-name-part> <tp:taxon-name-part taxon-name-part-type="species" reg="smithi">smithi</tp:taxon-name-part></tp:taxon-name></italic> sp. nov. <bold>A</bold> holotype female in apertural and posterior views (<named-content xmlns:xlink="http://www.w3.org/1999/xlink" content-type="dwc:institutional_code" xlink:type="simple">ECOSUR</named-content>-0234) SL = 6.5 mm × 4.0 mm wide <bold>B</bold> paratype male in apertural and lateral view, showing the tentacles SL = 4.0 mm. × 3.5 mm wide <bold>C</bold> pedal gland view <bold>D</bold> distal open proboscis view. Scale bars: 1.2 mm (<bold>A</bold>); 1.0 mm (<bold>B</bold>); 0.6 mm (<bold>C</bold>); 0.5 mm (<bold>D</bold>).</p></caption><graphic xmlns:xlink="http://www.w3.org/1999/xlink" xlink:href="zookeys-1016-049-g003.jpg" position="float" orientation="portrait" xlink:type="simple" id="oo_507833.jpg"><uri content-type="original_file" xlink:type="simple">https://binary.pensoft.net/fig/507833</uri></graphic></fig></tp:treatment-sec><tp:treatment-sec><!--Section generated to contain objects referenced in tp:taxon-treatment.--><table-wrap id="T1" position="float" orientation="portrait"><label>Table 1.</label><caption><p>Comparison of the main character states separating the species of <italic><tp:taxon-name><tp:taxon-name-part taxon-name-part-type="genus" reg="Megadenus">Megadenus</tp:taxon-name-part></tp:taxon-name></italic>. The information provided is based on literature (<xref ref-type="bibr" rid="B18">Schepman and Nierstrasz 1913</xref>; <xref ref-type="bibr" rid="B14">Humphreys and Lützen 1972</xref>; <xref ref-type="bibr" rid="B3">Bouchet and Lützen 1980</xref>; <xref ref-type="bibr" rid="B20">Takano et al. 2017</xref>). For <italic><tp:taxon-name><tp:taxon-name-part taxon-name-part-type="genus" reg="Megadenus">M.</tp:taxon-name-part> <tp:taxon-name-part taxon-name-part-type="species" reg="holothuricola">holothuricola</tp:taxon-name-part></tp:taxon-name></italic> and <italic><tp:taxon-name><tp:taxon-name-part taxon-name-part-type="genus" reg="Megadenus">M.</tp:taxon-name-part> <tp:taxon-name-part taxon-name-part-type="species" reg="smithi">smithi</tp:taxon-name-part></tp:taxon-name></italic> sp. nov. data obtained from specimens.</p></caption><table id="TID0EKZAE" rules="all"><tbody><tr><th rowspan="1" colspan="1">Species</th><th rowspan="1" colspan="1">Shell/size/sex</th><th rowspan="1" colspan="1">Pseudopallium</th><th rowspan="1" colspan="1">
                <tp:taxon-name>
                  <tp:taxon-name-part taxon-name-part-type="genus" reg="Proboscis">Proboscis</tp:taxon-name-part>
                </tp:taxon-name>
              </th><th rowspan="1" colspan="1">Host/attach site</th><th rowspan="1" colspan="1">Geographical distribution &amp; depth</th></tr><tr><td rowspan="1" colspan="1"><italic><tp:taxon-name><tp:taxon-name-part taxon-name-part-type="genus" reg="Megadenus">M.</tp:taxon-name-part> <tp:taxon-name-part taxon-name-part-type="species" reg="holothuricola">holothuricola</tp:taxon-name-part></tp:taxon-name></italic> Rosén, 1910</td><td rowspan="1" colspan="1">Globose to conical, thin, transparent, fine striae, 4.0–5.5 mm length × 2.0–1.5 mm width</td><td rowspan="1" colspan="1">Bowl-shaped with pleated margin</td><td rowspan="1" colspan="1">Funnel-shaped, white, flexible, rough cuticular surface; not retractable</td><td rowspan="1" colspan="1"><italic><tp:taxon-name><tp:taxon-name-part taxon-name-part-type="genus" reg="Holothuria">Holothuria</tp:taxon-name-part> <tp:taxon-name-part taxon-name-part-type="species" reg="mexicana">mexicana</tp:taxon-name-part></tp:taxon-name></italic> respiratory tree</td><td rowspan="1" colspan="1">Bahamas, Campeche Bay, shallow water</td></tr><tr><td rowspan="1" colspan="1"><italic><tp:taxon-name><tp:taxon-name-part taxon-name-part-type="genus" reg="Megadenus">M.</tp:taxon-name-part> <tp:taxon-name-part taxon-name-part-type="species" reg="voeltzkowi">voeltzkowi</tp:taxon-name-part></tp:taxon-name></italic> Shepman &amp; Nierstrasz, 1913</td><td rowspan="1" colspan="1">Ovoid transparent to whitish, slightly smooth 6.5 × 4 mm</td><td rowspan="1" colspan="1">Arises from folds of foot</td><td rowspan="1" colspan="1">Suction disc form, contracted and wrinkled</td><td rowspan="1" colspan="1"><italic><tp:taxon-name><tp:taxon-name-part taxon-name-part-type="genus" reg="Holothuria">Holothuria</tp:taxon-name-part> <tp:taxon-name-part taxon-name-part-type="species" reg="pardalis">pardalis</tp:taxon-name-part></tp:taxon-name></italic>? esophageal region</td><td rowspan="1" colspan="1">Zanzibar East Africa, shallow water?</td></tr><tr><td rowspan="1" colspan="1"><italic><tp:taxon-name><tp:taxon-name-part taxon-name-part-type="genus" reg="Megadenus">M.</tp:taxon-name-part> <tp:taxon-name-part taxon-name-part-type="species" reg="cantharelloides">cantharelloides</tp:taxon-name-part></tp:taxon-name></italic> Humphreys &amp; Lützen, 1972</td><td rowspan="1" colspan="1">Cyrtoconoid and globose, transparent ♀ 5.7 × 4.5 mm</td><td rowspan="1" colspan="1">Bowl-shaped fold of tissue, more extensive in male than female</td><td rowspan="1" colspan="1">Chanterelle-shaped, darkened, contracted</td><td rowspan="1" colspan="1"><italic><tp:taxon-name><tp:taxon-name-part taxon-name-part-type="genus" reg="Stichopus">Stichopus</tp:taxon-name-part> <tp:taxon-name-part taxon-name-part-type="species" reg="chloronotus">chloronotus</tp:taxon-name-part></tp:taxon-name></italic> intestine</td><td rowspan="1" colspan="1">Picard Island, Aldabra, India, shallow water</td></tr><tr><td rowspan="1" colspan="1"><italic><tp:taxon-name><tp:taxon-name-part taxon-name-part-type="genus" reg="Megadenus">M.</tp:taxon-name-part> <tp:taxon-name-part taxon-name-part-type="species" reg="oneirophantae">oneirophantae</tp:taxon-name-part></tp:taxon-name></italic> Bouchet &amp; Lützen, 1980</td><td rowspan="1" colspan="1">Globose, vitreous ♀ 9.3 × 7.5 mm, ♂ 3.0 × 1.6 mm</td><td rowspan="1" colspan="1">Base partly covered by foot and its folds</td><td rowspan="1" colspan="1">Long, thin</td><td rowspan="1" colspan="1"><italic><tp:taxon-name><tp:taxon-name-part taxon-name-part-type="genus" reg="Oneirophanta">Oneirophanta</tp:taxon-name-part> <tp:taxon-name-part taxon-name-part-type="species" reg="mutabilis">mutabilis</tp:taxon-name-part></tp:taxon-name></italic> within galls in intestine</td><td rowspan="1" colspan="1">Bay of Biscay, 4796 m abyssal depth</td></tr><tr><td rowspan="1" colspan="1"><italic><tp:taxon-name><tp:taxon-name-part taxon-name-part-type="genus" reg="Megadenus">M.</tp:taxon-name-part> <tp:taxon-name-part taxon-name-part-type="species" reg="atrae">atrae</tp:taxon-name-part></tp:taxon-name></italic> Takano,Warén &amp; Kano, 2017</td><td rowspan="1" colspan="1">Globose, pyriform to biconical, transparent to whitish ♀ 5.2 mm; ♂ 2.0–1.5 mm</td><td rowspan="1" colspan="1">Cauldron-shaped</td><td rowspan="1" colspan="1">Long, thickened at the middle into a collar-like</td><td rowspan="1" colspan="1"><italic><tp:taxon-name><tp:taxon-name-part taxon-name-part-type="genus" reg="Holothuria">Holothuria</tp:taxon-name-part> <tp:taxon-name-part taxon-name-part-type="species" reg="atra">atra</tp:taxon-name-part></tp:taxon-name></italic>, cloacal chamber and respiratory tree</td><td rowspan="1" colspan="1">Japan, New Caledonia, India Australia, tidal waters</td></tr><tr><td rowspan="1" colspan="1"><italic><tp:taxon-name><tp:taxon-name-part taxon-name-part-type="genus" reg="Megadenus">M.</tp:taxon-name-part> <tp:taxon-name-part taxon-name-part-type="species" reg="smithi">smithi</tp:taxon-name-part></tp:taxon-name></italic> sp. nov.</td><td rowspan="1" colspan="1">Globose to biconical, transparent,finally axial striae ♀6.5 mm L ♂ 4.0 mm</td><td rowspan="1" colspan="1">In folds of foot and cauldron-shaped</td><td rowspan="1" colspan="1">Suction disc form, slightly dark colored retractable</td><td rowspan="1" colspan="1"><italic><tp:taxon-name><tp:taxon-name-part taxon-name-part-type="genus" reg="Holothuria">Holothuria</tp:taxon-name-part> <tp:taxon-name-part taxon-name-part-type="species" reg="atra">atra</tp:taxon-name-part></tp:taxon-name></italic> cloacal chamber</td><td rowspan="1" colspan="1">Palmyra Atoll, shallow water</td></tr></tbody></table></table-wrap></tp:treatment-sec><ref-list><ref id="B18"><mixed-citation xmlns:xlink="http://www.w3.org/1999/xlink" xlink:type="simple"><person-group><name name-style="western"><surname>Schepman</surname><given-names>MM</given-names></name><name name-style="western"><surname>Nierstrasz</surname><given-names>HF</given-names></name></person-group> (<year>1913</year>) <article-title>Parasitische und kommensalistische Mollusken aus Holothurien. Reise in Ostafrika in den Jahren 1903–1905 mit Mitteln der Hermann und Elise geb. Heckmann Wentzel-Stiftung ausgeführt von Professor Dr.</article-title><source>Alfred Voeltzkow, Wissenschaftliche Ergebnisse</source><volume>4</volume>: <fpage>383</fpage>–<lpage>416</lpage>. <ext-link xlink:type="simple" ext-link-type="doi" xlink:href="10.5962/bhl.title.13015">https://doi.org/10.5962/bhl.title.13015</ext-link></mixed-citation></ref><ref id="B14"><mixed-citation xmlns:xlink="http://www.w3.org/1999/xlink" xlink:type="simple"><person-group><name name-style="western"><surname>Humphreys</surname><given-names>WF</given-names></name><name name-style="western"><surname>Lützen</surname><given-names>J</given-names></name></person-group> (<year>1972</year>) <article-title>Studies on parasitic gastropods from echinoderms 1. On the structure and biology of the parasitic gastropod <italic><tp:taxon-name><tp:taxon-name-part taxon-name-part-type="genus">Megadenus</tp:taxon-name-part> <tp:taxon-name-part taxon-name-part-type="species">cantharelloides</tp:taxon-name-part></tp:taxon-name></italic> n. sp. with comparisons on <italic><tp:taxon-name><tp:taxon-name-part taxon-name-part-type="genus">Paramegadenus</tp:taxon-name-part></tp:taxon-name></italic> n. g.</article-title><source>Det Kongelliage Danske Videnskabernes Selskab Biologiske Skrifter</source><volume>19</volume>: <fpage>1</fpage>–<lpage>27</lpage>. [pls 1–4]</mixed-citation></ref><ref id="B3"><mixed-citation xmlns:xlink="http://www.w3.org/1999/xlink" xlink:type="simple"><person-group><name name-style="western"><surname>Bouchet</surname><given-names>P</given-names></name><name name-style="western"><surname>Lützen</surname><given-names>J</given-names></name></person-group> (<year>1980</year>) Deux gastéropodes parasites d´une holothurie élasipode. Bulletin du Museum National d´Historie Naturelle París, Série 2, Section A1: 59–75.</mixed-citation></ref><ref id="B20"><mixed-citation xmlns:xlink="http://www.w3.org/1999/xlink" xlink:type="simple"><person-group><name name-style="western"><surname>Takano</surname><given-names>T</given-names></name><name name-style="western"><surname>Warén</surname><given-names>A</given-names></name><name name-style="western"><surname>Kano</surname><given-names>Y</given-names></name></person-group> (<year>2017</year>) <article-title><italic><tp:taxon-name><tp:taxon-name-part taxon-name-part-type="genus">Megadenus</tp:taxon-name-part> <tp:taxon-name-part taxon-name-part-type="species">atrae</tp:taxon-name-part></tp:taxon-name></italic> n, sp. an endoparasitic eulimid gastropod (<tp:taxon-name><tp:taxon-name-part taxon-name-part-type="phylum">Mollusca</tp:taxon-name-part></tp:taxon-name>) from the black sea cucumber <italic><tp:taxon-name><tp:taxon-name-part taxon-name-part-type="genus">Holothuria</tp:taxon-name-part> <tp:taxon-name-part taxon-name-part-type="species">atra</tp:taxon-name-part></tp:taxon-name></italic> Jaeger (<tp:taxon-name><tp:taxon-name-part taxon-name-part-type="order">Aspidochirotida</tp:taxon-name-part></tp:taxon-name>: <tp:taxon-name><tp:taxon-name-part taxon-name-part-type="family">Holothuriidae</tp:taxon-name-part></tp:taxon-name>) in the Indo-West Pacific.</article-title><source>Systematic Parasitology</source><volume>94</volume>: <fpage>699</fpage>–<lpage>709</lpage>. <ext-link xlink:type="simple" ext-link-type="doi" xlink:href="10.1007/s11230-017-9731-7">https://doi.org/10.1007/s11230-017-9731-7</ext-link></mixed-citation></ref></ref-list></tp:taxon-treatment>
